# Supplementary material for: Telomere length and dynamics in Astyanax mexicanus cave and surface morphs
Source: PeerJ. 2024 Feb 28;12:e16957. doi: 10.7717/peerj.16957 (PMC10908260; doi:10.7717/peerj.16957)
Supplement: Table S1 — ID = record ID; Ecomorph = surface (SF) or cave (CF) morph; Population = population code; Age = fish age; Average_Ct_TEL = average threshold cycle (qPCR) for telomere gene; Average_Ct_OCA2 = average threshold cycle (qPCR) for OCA2 gene; Delta_TEL_OCA2 = difference between the Ct of the two investigate genes; TEL_OCA2_ratio = TEL/OCA2 ratio obtained through the formula 2–(TELCt –OCA2Ct). [file peerj-12-16957-s002.xlsx]

## Sheet: Table S1
ID	Ecomorph	Population	Age	Average_Ct_TEL	Average_Ct_OCA2	Delta_TEL_OCA2	TEL_OCA2_ratio
14	SF	SF1	1.5	12.51	22.84	-10.33	1287.18
15	SF	SF1	1.5	13.52	20.89	-7.37	165.421
21	SF	SF1	1.5	11.25	20.81	-9.56	754.826
24	SF	SF1	1.5	13.23	22.11	-8.88	471.136
25	SF	SF1	1.5	12.03	22.39	-10.36	1314.23
26	SF	SF1	1.5	11.57	22.83	-11.26	2452.44
27	CF	CF1	1.5	14.4	21.73	-7.33	160.898
28	CF	CF1	1.5	13.65	22.7	-9.05	530.056
29	CF	CF1	1.5	12.79	22.58	-9.79	885.286
30	CF	CF1	1.5	14.28	22.51	-8.23	300.246
31	CF	CF1	1.5	13.44	22.39	-8.95	494.559
36	CF	CF1	1.5	14.64	20.63	-5.99	63.5579
37	CF	CF1	1.5	13.69	22.41	-8.72	421.679
43	CF	CF1	1.5	15.09	22.78	-7.69	206.5
49	CF	CF1	1.5	14.38	20.01	-5.63	49.5221
50	CF	CF1	1.5	13.13	22.83	-9.7	831.746
12	SF	SF2	1.5	14.59	22.67	-8.08	270.597
20	SF	SF2	1.5	12.76	22.4	-9.64	797.865
22	SF	SF2	1.5	12.46	22.05	-9.59	770.686
23	SF	SF2	1.5	11.04	22.21	-11.17	2304.12
32	CF	CF1	6	11.98	22.13	-10.15	1136.2
33	CF	CF1	6	14	22.15	-8.15	284.05
45	CF	CF1	6	12.51	20.62	-8.11	276.282
47	CF	CF1	6	12.7	23.7	-11	2048
48	CF	CF1	6	12.95	21.26	-8.31	317.365
17	SF	SF2	6	12.61	20.9	-8.29	312.996
18	SF	SF2	6	12.49	20.52	-8.03	261.379
34	SF	SF2	6	12.67	22.28	-9.61	781.445
42	SF	SF2	6	12.4	22.67	-10.27	1234.75
44	SF	SF2	6	12.45	22.25	-9.8	891.444
46	SF	SF2	6	11.36	19	-7.64	199.466
51	SF	SF2	6	12.06	23.45	-11.39	2683.69
2	CF	CF1	9	14.18	22.1	-7.92	242.191
3	CF	CF1	9	14.24	22.67	-8.43	344.892
5	CF	CF1	9	13.3	22.07	-8.77	436.549
9	CF	CF1	9	14.86	21.97	-7.11	138.141
11	CF	CF1	9	13.94	21.74	-7.8	222.861
1	SF	SF2	9	12.07	22.61	-10.54	1488.87
4	SF	SF2	9	11.96	22.48	-10.52	1468.37
6	SF	SF2	9	11.68	21.89	-10.21	1184.45
7	SF	SF2	9	13.26	22.14	-8.88	471.136
8	SF	SF2	9	12.39	22.59	-10.2	1176.27
10	SF	SF2	9	12.35	20.87	-8.52	367.093
