# Supplementary material for: Telomere length and dynamics in Astyanax mexicanus cave and surface morphs
Source: PeerJ. 2024 Feb 28;12:e16957. doi: 10.7717/peerj.16957 (PMC10908260; doi:10.7717/peerj.16957)
Supplement: Supplemental Information 3 — ID = record ID; Fish = fish identity; Ecomorph = surface (SF) or cave (CF) morph; Population = population code; Age = fish age; Organ = indicate to which fish organ corresponds the following data; Average_Ct_TEL = average threshold cycle (qPCR) for telomere gene; Average_Ct_OCA2 = average threshold cycle (qPCR) for OCA2 gene; Delta_TEL_OCA2 = difference between the Ct of the two investigate genes; TEL_OCA2_ratio = TEL/OCA2 ratio obtained through the formula 2–(TELCt –OCA2Ct) [file peerj-12-16957-s003.xlsx]

## Sheet: Table S2
ID	Fish	Ecomorph	Age	Organ	Average_Ct_TEL	Average_Ct_OCA2	Delta_TEL_OCA2	TEL_OCA2_ratio
1	SF4	SF	3	Bladder	19.99	30.75	-10.76	1734.13
2	SF4	SF	3	Brain	12.91	21.99	-9.08	541.193
3	SF4	SF	3	Caudal fin	16.86	23.88	-7.02	129.787
4	SF4	SF	3	Gill	13.29	20.29	-7	128
5	SF4	SF	3	Heart	16.08	22.01	-5.93	60.9688
6	SF5	SF	4	Bladder	13.18	23.75	-10.57	1520.15
7	SF5	SF	4	Brain	11.44	22.15	-10.71	1675.06
8	SF5	SF	4	Caudal fin	13.57	23.59	-10.02	1038.29
9	SF5	SF	4	Gill	11.6	21.44	-9.84	916.506
10	SF5	SF	4	Heart	13.16	22.84	-9.68	820.296
11	SF5	SF	4	Skin	12.81	23.16	-10.35	1305.15
12	SF8	SF	4	Bladder	12.94	22.36	-9.42	685.019
13	SF8	SF	4	Brain	13.55	23.87	-10.32	1278.29
14	SF8	SF	4	Caudal fin	14.02	24.04	-10.02	1038.29
15	SF8	SF	4	Gill	12.62	22.48	-9.86	929.3
16	SF8	SF	4	Heart	12.83	23.8	-10.97	2005.85
17	SF8	SF	4	Skin	13.2	21.71	-8.51	364.557
18	SF9	SF	4	Bladder	13.46	23.39	-9.93	975.501
19	SF9	SF	4	Brain	12.97	23.38	-10.41	1360.57
20	SF9	SF	4	Caudal fin	13.08	24.01	-10.93	1951
21	SF9	SF	4	Gill	11.5	21.96	-10.46	1408.55
22	SF9	SF	4	Heart	12.26	21.81	-9.55	749.612
23	SF9	SF	4	Skin	12.54	22.3	-9.76	867.067
24	CF1	CF	6.5	Bladder	15.28	24.43	-9.15	568.1
25	CF1	CF	6.5	Brain	13.36	23.68	-10.32	1278.29
26	CF1	CF	5.5	Caudal fin	12.63	23.96	-11.33	2574.36
27	CF1	CF	6.5	Gill	13.41	23.52	-10.11	1105.13
28	CF1	CF	5.5	Gonads	14.37	23.63	-9.26	613.109
29	CF1	CF	6.5	Heart	13.66	22.97	-9.31	634.73
30	CF1	CF	5.5	Liver	13.5	23.6	-10.1	1097.5
31	CF1	CF	5.5	Muscle	14.76	23.26	-8.5	362.039
32	CF1	CF	5.5	Skin	14.3	23.27	-8.97	501.463
33	CF2	CF	5.5	Bladder	24.88	32.32	-7.44	173.645
34	CF2	CF	5.5	Brain	13.45	23.16	-9.71	837.532
35	CF2	CF	5.5	Caudal fin	12.55	23.19	-10.64	1595.73
36	CF2	CF	5.5	Gill	14.49	24.26	-9.77	873.098
37	CF2	CF	6.5	Gonads	17.44	26.59	-9.15	568.1
38	CF2	CF	6.5	Heart	14.94	25.91	-10.97	2005.85
39	CF2	CF	5.5	Liver	14.78	24.27	-9.49	719.076
40	CF2	CF	6.5	Muscle	16.03	25.01	-8.98	504.951
41	CF3	CF	5.5	Bladder	14.59	23.54	-8.95	494.559
42	CF3	CF	5.5	Brain	12.46	23.7	-11.24	2418.67
43	CF3	CF	5.5	Caudal fin	13.22	23.51	-10.29	1251.98
44	CF3	CF	6.5	Gill	13.55	23.84	-10.29	1251.98
45	CF3	CF	5.5	Gonads	13.71	23.38	-9.67	814.629
46	CF3	CF	5.5	Heart	15.18	23.82	-8.64	398.932
47	CF3	CF	5.5	Liver	13.45	24.04	-10.59	1541.37
48	CF3	CF	5.5	Muscle	14.51	24.51	-10	1024
49	CF3	CF	5.5	Skin	18.05	25.9	-7.85	230.72
50	CF4	CF	5.5	Bladder	16.02	24.56	-8.54	372.217
51	CF4	CF	5.5	Brain	11.7	23.59	-11.89	3795.3
52	CF4	CF	5.5	Caudal fin	13.54	24.14	-10.6	1552.09
53	CF4	CF	5.5	Gill	12.19	23.72	-11.53	2957.17
54	CF4	CF	6.5	Gonads	12.79	23.45	-10.66	1618
55	CF4	CF	5.5	Heart	13.38	23.71	-10.33	1287.18
56	CF4	CF	6.5	Liver	13.55	24.08	-10.53	1478.58
57	CF4	CF	5.5	Muscle	14.62	24.38	-9.76	867.067
58	CF4	CF	6.5	Skin	14.14	24.19	-10.05	1060.11
59	CF5	CF	7.5	Bladder	20.26	27.64	-7.38	166.572
60	CF5	CF	7.5	Brain	13.92	21.36	-7.44	173.645
61	CF5	CF	7.5	Caudal fin	14.61	23.36	-8.75	430.539
62	CF5	CF	7.5	Gill	15.04	24.22	-9.18	580.037
63	CF5	CF	7.5	Gonads	13.89	23.91	-10.02	1038.29
64	CF5	CF	7.5	Heart	13.42	22.06	-8.64	398.932
65	CF5	CF	7.5	Liver	16.07	25.04	-8.97	501.463
66	CF5	CF	7.5	Muscle	14.4	23.51	-9.11	552.565
67	CF5	CF	7.5	Skin	25.72	31.02	-5.3	39.3966
68	CF6	CF	7.5	Brain	14.73	24.06	-9.33	643.591
69	CF6	CF	7.5	Caudal fin	14.71	23.18	-8.47	354.588
70	CF6	CF	7.5	Gill	13.17	23.9	-10.73	1698.45
71	CF6	CF	7.5	Gonads	14.4	23.1	-8.7	415.873
72	CF6	CF	7.5	Heart	14.99	23.38	-8.39	335.461
73	CF6	CF	7.5	Liver	15.22	23.53	-8.31	317.365
74	CF6	CF	7.5	Muscle	14.68	23.35	-8.67	407.315
75	CF6	CF	7.5	Skin	13.33	23.68	-10.35	1305.15
76	CF7	CF	7.5	Bladder	14.94	23.23	-8.29	312.996
77	CF7	CF	7.5	Brain	13.58	23.27	-9.69	826.001
78	CF7	CF	7.5	Caudal fin	13.59	21.67	-8.08	270.597
79	CF7	CF	7.5	Gill	15.1	23.12	-8.02	259.574
80	CF7	CF	7.5	Gonads	16.77	25.52	-8.75	430.539
81	CF7	CF	7.5	Heart	13.33	23.68	-10.35	1305.15
82	CF7	CF	7.5	Liver	15.48	25.18	-9.7	831.746
83	CF7	CF	7.5	Muscle	14.4	23.51	-9.11	552.565
84	CF8	CF	7.5	Bladder	16.91	23.44	-6.53	92.4115
85	CF8	CF	7.5	Brain	13.18	24.22	-11.04	2105.58
86	CF8	CF	7.5	Caudal fin	13.8	21.74	-7.94	245.572
87	CF8	CF	7.5	Gill	13.64	23.66	-10.02	1038.29
88	CF8	CF	7.5	Gonads	12.88	23.37	-10.49	1438.15
89	CF8	CF	7.5	Heart	13.81	23.16	-9.35	652.575
90	CF8	CF	7.5	Liver	13.4	23.57	-10.17	1152.06
91	CF8	CF	7.5	Muscle	15.73	24.77	-9.04	526.394
92	CF8	CF	7.5	Skin	18.4	28.6	-10.2	1176.27
93	CF9	CF	2.5	Bladder	15.11	23.13	-8.02	259.574
94	CF9	CF	2.5	Brain	13.85	24.19	-10.34	1296.13
95	CF9	CF	2.5	Caudal fin	14.01	23.52	-9.51	729.114
96	CF9	CF	2.5	Gill	13.32	22.17	-8.85	461.44
97	CF9	CF	2.5	Heart	13.49	21.73	-8.24	302.334
98	CF9	CF	2.5	Skin	14.07	22.91	-8.84	458.253
99	CF10	CF	2.5	Bladder	14.74	23.63	-8.89	474.413
100	CF10	CF	2.5	Brain	14.09	23.3	-9.21	592.224
101	CF10	CF	2.5	Caudal fin	14.47	23.82	-9.35	652.575
102	CF10	CF	2.5	Gill	13.69	21.04	-7.35	163.144
103	CF10	CF	2.5	Heart	12.77	23.81	-11.04	2105.58
104	CF10	CF	2.5	Skin	13.85	21.95	-8.1	274.374
105	SF1	SF	6.5	Bladder	23.06	31.11	-8.05	265.028
106	SF1	SF	6.5	Brain	12.45	23.02	-10.57	1520.15
107	SF1	SF	6.5	Caudal fin	14.5	23.53	-9.03	522.758
108	SF1	SF	6.5	Gill	13.37	23.94	-10.57	1520.15
109	SF1	SF	6.5	Gonads	15.44	25.28	-9.84	916.506
110	SF1	SF	6.5	Liver	13.47	24.77	-11.3	2521.38
111	SF1	SF	6.5	Muscle	14.31	25.16	-10.85	1845.76
112	SF1	SF	6.5	Skin	17.4	25.24	-7.84	229.126
113	SF12	SF	6.5	Bladder	23.94	32.47	-8.53	369.646
114	SF12	SF	6.5	Brain	11.99	24.24	-12.25	4870.99
115	SF12	SF	6.5	Caudal fin	11.3	24.09	-12.79	7082.29
116	SF12	SF	6.5	Gill	10.19	20.03	-9.84	916.506
117	SF12	SF	6.5	Heart	12.38	22.05	-9.67	814.629
118	SF12	SF	6.5	Liver	13.58	25.41	-11.83	3640.7
119	SF12	SF	6.5	Muscle	12.48	25.03	-12.55	5996.9
120	SF11	SF	6.5	Bladder	14.34	24.98	-10.64	1595.73
121	SF11	SF	6.5	Brain	12.2	23.82	-11.62	3147.52
122	SF11	SF	6.5	Caudal fin	12.41	24	-11.59	3082.75
123	SF11	SF	6.5	Gill	12.66	23.45	-10.79	1770.57
124	SF11	SF	6.5	Gonads	12	23.97	-11.97	4011.71
125	SF11	SF	6.5	Heart	13.25	23.95	-10.7	1663.49
126	SF11	SF	6.5	Liver	13.88	24.51	-10.63	1584.71
127	SF11	SF	6.5	Muscle	16.85	27.33	-10.48	1428.22
128	SF11	SF	6.5	Skin	18.74	28.35	-9.61	781.445
129	SF10	SF	6.5	Brain	12.74	23.98	-11.24	2418.67
130	SF10	SF	6.5	Caudal fin	12.63	23.27	-10.64	1595.73
131	SF10	SF	6.5	Gill	15.23	25.1	-9.87	935.763
132	SF10	SF	6.5	Gonads	16.57	26.45	-9.88	942.272
133	SF10	SF	6.5	Heart	13.19	22.94	-9.75	861.078
134	SF10	SF	6.5	Liver	12.88	23.17	-10.29	1251.98
135	SF10	SF	6.5	Muscle	22.44	34.05	-11.61	3125.78
136	SF2	SF	6.5	Bladder	14.41	21.39	-6.98	126.238
137	SF2	SF	6.5	Brain	13.54	23.8	-10.26	1226.22
138	SF2	SF	6.5	Caudal fin	15.56	23.72	-8.16	286.026
139	SF2	SF	6.5	Gill	12.28	24.43	-12.15	4544.8
140	SF2	SF	6.5	Gonads	12.26	24.4	-12.14	4513.4
141	SF2	SF	6.5	Heart	14.91	23.54	-8.63	396.177
142	SF2	SF	6.5	Liver	12.67	24.4	-11.73	3396.89
143	SF2	SF	6.5	Muscle	13.98	24.53	-10.55	1499.22
144	SF3	SF	6.5	Brain	12.05	23.43	-11.38	2665.15
145	SF3	SF	6.5	Caudal fin	12.04	24.57	-12.53	5914.33
146	SF3	SF	6.5	Gill	13.56	24.61	-11.05	2120.22
147	SF3	SF	6.5	Gonads	14.04	24.15	-10.11	1105.13
148	SF3	SF	6.5	Heart	12.26	24.4	-12.14	4513.4
149	SF3	SF	6.5	Liver	12.78	24.25	-11.47	2836.7
150	SF6	SF	6.5	Bladder	14.35	21.76	-7.41	170.072
151	SF6	SF	6.5	Brain	12.04	24.3	-12.26	4904.87
152	SF6	SF	6.5	Caudal fin	14.6	23.76	-9.16	572.051
153	SF6	SF	6.5	Gill	12.17	24.07	-11.9	3821.7
154	SF6	SF	6.5	Gonads	12.66	24.14	-11.48	2856.44
155	SF6	SF	6.5	Heart	12.88	23.37	-10.49	1438.15
156	SF6	SF	6.5	Liver	14.1	23.72	-9.62	786.88
157	SF6	SF	6.5	Muscle	13.58	23.27	-9.69	826.001
158	SF6	SF	6.5	Skin	14.38	24.63	-10.25	1217.75
159	SF7	SF	6.5	Bladder	15.22	23.53	-8.31	317.365
160	SF7	SF	6.5	Brain	12.72	24.41	-11.69	3304
161	SF7	SF	6.5	Caudal fin	10.42	23.21	-12.79	7082.29
162	SF7	SF	6.5	Gill	12.66	24.14	-11.48	2856.44
163	SF7	SF	6.5	Gonads	14.78	23.78	-9	512
164	SF7	SF	6.5	Heart	12.97	24.24	-11.27	2469.49
165	SF7	SF	6.5	Liver	13.28	24.27	-10.99	2033.85
166	SF7	SF	6.5	Muscle	13.38	23.23	-9.85	922.88
167	SF7	SF	6.5	Skin	14.83	25.48	-10.65	1606.83
