# Supplementary material for: Telomere length and dynamics in Astyanax mexicanus cave and surface morphs
Source: PeerJ. 2024 Feb 28;12:e16957. doi: 10.7717/peerj.16957 (PMC10908260; doi:10.7717/peerj.16957)
Supplement: Supplemental Information 4 — ID = record ID; Fish = fish identity; Ecomorph = surface (SF) or cave (CF) morph; Population = population code; Sex = fish sex (male or female); Age = fish age; Tissue = indicate to which tissue corresponds the following data; Average_Ct_TEL = average threshold cycle (qPCR) for telomere gene; Average_Ct_OCA2 = average threshold cycle (qPCR) for OCA2 gene; Delta_TEL_OCA2 = difference between the Ct of the two investigate genes; TEL_OCA2_ratio = TEL/OCA2 ratio obtained through the formula 2–(TELCt –OCA2Ct). [file peerj-12-16957-s004.xlsx]

## Sheet: Table S3
ID	Fish	Ecomorph	Sex	Age	Tissue	Average_Ct_TEL	Average_Ct_OCA2	Delta_TEL_OCA2	TEL_OCA2_ratio
1	m1CF1	CF	M	2	Caudal fin	13.39	23.77	-10.38	1332.57
2	m1CF1	CF	M	2	Gametes	14.31	23.9	-9.59	770.686
3	m2CF1	CF	M	2	Caudal fin	14.55	22.98	-8.43	344.892
4	m2CF1	CF	M	2	Gametes	14.01	23.86	-9.85	922.88
5	m1SF5	SF	M	3	Caudal fin	11.93	23.33	-11.4	2702.35
6	m1SF5	SF	M	3	Gametes	13.5	23.25	-9.75	861.078
7	m1CF8	CF	M	5	Caudal fin	15.36	24.45	-9.09	544.958
8	m1CF8	CF	M	5	Gametes	13.14	23.94	-10.8	1782.89
9	m2CF8	CF	M	5	Caudal fin	15.42	23.58	-8.16	286.026
10	m2CF8	CF	M	5	Gametes	14.41	23.93	-9.52	734.185
11	m3CF8	CF	M	5	Caudal fin	14.27	23.59	-9.32	639.145
12	m3CF8	CF	M	5	Gametes	12.49	23	-10.51	1458.23
13	f1CF16	CF	F	4	Caudal fin	14.81	23.79	-8.98	504.951
14	f1CF16	CF	F	4	Gametes	14.62	23	-8.38	333.144
15	f2CF16	CF	F	4	Caudal fin	16.02	23.74	-7.72	210.839
16	f2CF16	CF	F	4	Gametes	19.18	28.51	-9.33	643.591
17	m1CF16	CF	M	4	Caudal fin	13.47	23.64	-10.17	1152.06
18	m1CF16	CF	M	4	Gametes	14.34	24.36	-10.02	1038.29
19	m2CF16	CF	M	4	Caudal fin	14.73	23.66	-8.93	487.751
20	m2CF16	CF	M	4	Gametes	14.13	23.62	-9.49	719.076
21	m3CF16	CF	M	4	Caudal fin	15.29	23.93	-8.64	398.932
22	m3CF16	CF	M	4	Gametes	14.57	24.05	-9.48	714.109
23	m4CF16	CF	M	4	Caudal fin	15.33	23.57	-8.24	302.334
24	m4CF16	CF	M	4	Gametes	14.76	23.8	-9.04	526.394
25	m5CF16	CF	M	4	Caudal fin	14.87	23.42	-8.55	374.806
26	m5CF16	CF	M	4	Gametes	15.11	24.02	-8.91	481.036
27	f2SF17	SF	F	3.5	Caudal fin	14.56	23.95	-9.39	670.921
28	f2SF17	SF	F	3.5	Gametes	14.81	23.66	-8.85	461.44
29	f3SF17	SF	F	3.5	Caudal fin	15.33	22.89	-7.56	188.706
30	f3SF17	SF	F	3.5	Gametes	16.86	25.53	-8.67	407.315
31	m1SF18	SF	M	6	Caudal fin	14.08	23.68	-9.6	776.047
32	m1SF18	SF	M	6	Gametes	14.66	23.89	-9.23	600.491
33	f1SF19	SF	F	4	Caudal fin	12.91	23.79	-10.88	1884.54
34	f1SF19	SF	F	4	Gametes	17.47	27.42	-9.95	989.119
35	f2SF19	SF	F	4	Caudal fin	11.71	21.9	-10.19	1168.14
36	f2SF19	SF	F	4	Gametes	14.54	24.46	-9.92	968.763
37	m1SF19	SF	M	4	Caudal fin	13.34	23.97	-10.63	1584.71
38	m1SF19	SF	M	4	Gametes	13.05	23.68	-10.63	1584.71
39	f1CF23	CF	F	3.5	Caudal fin	16.24	22.98	-6.74	106.891
40	f1CF23	CF	F	3.5	Gametes	15.14	23.67	-8.53	369.646
41	f2CF23	CF	F	3.5	Caudal fin	14.69	23.95	-9.26	613.109
42	f2CF23	CF	F	3.5	Gametes	18.7	25.46	-6.76	108.383
43	f3CF23	CF	F	3.5	Caudal fin	15.31	23.6	-8.29	312.996
44	f3CF23	CF	F	3.5	Gametes	17.69	25.72	-8.03	261.379
45	f4CF23	CF	F	3.5	Caudal fin	16.35	24.27	-7.92	242.191
46	f4CF23	CF	F	3.5	Gametes	15.07	23.59	-8.52	367.093
47	f4CF25	CF	F	3.5	Caudal fin	16.43	23.91	-7.48	178.527
48	f4CF25	CF	F	3.5	Gametes	17.05	23.19	-6.14	70.5219
49	f5CF25	CF	F	3.5	Caudal fin	15.7	23.96	-8.26	306.555
50	f5CF25	CF	F	3.5	Gametes	15.43	22.76	-7.33	160.898
51	m1CF25	CF	M	3.5	Caudal fin	15.53	23.48	-7.95	247.28
52	m1CF25	CF	M	3.5	Gametes	15.41	23.79	-8.38	333.144
53	m2CF25	CF	M	3.5	Caudal fin	15.79	23.58	-7.79	221.322
54	m2CF25	CF	M	3.5	Gametes	13.8	23.7	-9.9	955.426
55	m1CF26	CF	M	5	Caudal fin	14.48	23.6	-9.12	556.408
56	m1CF26	CF	M	5	Gametes	13.93	23.94	-10.01	1031.12
57	m2CF26	CF	M	5	Caudal fin	16.26	23.06	-6.8	111.43
58	m2CF26	CF	M	5	Gametes	14.73	23.64	-8.91	481.036
59	f1CF45	CF	F	6.5	Caudal fin	16.2	23.78	-7.58	191.341
60	f1CF45	CF	F	6.5	Gametes	15.83	23.87	-8.04	263.197
61	m1CF45	CF	M	6.5	Caudal fin	16.5	23.75	-7.25	152.219
62	m1CF45	CF	M	6.5	Gametes	14.82	23.77	-8.95	494.559
63	m3CF45	CF	M	6.5	Caudal fin	14.96	22.91	-7.95	247.28
64	m3CF45	CF	M	6.5	Gametes	15.57	23.78	-8.21	296.112
65	m4CF45	CF	M	6.5	Caudal fin	15.27	23.35	-8.08	270.597
66	m4CF45	CF	M	6.5	Gametes	14.47	23.83	-9.36	657.114
67	m1SF46	SF	M	6.5	Caudal fin	14.45	22.91	-8.46	352.139
68	m1SF46	SF	M	6.5	Gametes	13.66	23.98	-10.32	1278.29
69	m2SF46	SF	M	6.5	Caudal fin	14.25	24.3	-10.05	1060.11
70	m2SF46	SF	M	6.5	Gametes	14.14	22.72	-8.58	382.681
71	m1SF48	SF	M	4	Caudal fin	13.62	23.52	-9.9	955.426
72	m1SF48	SF	M	4	Gametes	13.41	23.38	-9.97	1002.93
73	m2SF48	SF	M	4	Caudal fin	14.13	23.43	-9.3	630.346
74	m2SF48	SF	M	4	Gametes	13.03	23.14	-10.11	1105.13
75	m3SF48	SF	M	4	Caudal fin	14.16	23.95	-9.79	885.286
76	m3SF48	SF	M	4	Gametes	12.82	23.29	-10.47	1418.35
77	m1SF74	SF	M	3	Caudal fin	14.59	23.07	-8.48	357.054
78	m1SF74	SF	M	3	Gametes	15.49	23.61	-8.12	278.204
79	m3SF74	SF	M	3	Caudal fin	14.94	23.83	-8.89	474.413
80	m3SF74	SF	M	3	Gametes	13.96	23.04	-9.08	541.193
81	m4SF74	SF	M	3	Caudal fin	14.35	23.15	-8.8	445.722
82	m4SF74	SF	M	3	Gametes	14.44	22.83	-8.39	335.461
83	m5SF74	SF	M	3	Caudal fin	14.6	22.16	-7.56	188.706
84	m5SF74	SF	M	3	Gametes	14.67	22.45	-7.78	219.793
